# Supplementary material for: Identifying Potential Antioxidant Properties from the Viscera of Sea Snails (Turbo cornutus)
Source: Mar Drugs. 2021 Oct 13;19(10):567. doi: 10.3390/md19100567 (PMC8539058; doi:10.3390/md19100567)
Supplement: Supplementary file 1 [file marinedrugs-19-00567-s001.zip]

Archive with 1 entries (1 files):
- marinedrugs-1341701-supplementary.pdf
